# Supplementary material for: Pain localization and response to botulinum toxin in cervical dystonia
Source: Dystonia. Author manuscript; Available in PMC 2025 Aug 30. (PMC12396148; doi:10.3389/dyst.2025.14652)
Supplement: Table 1 [file NIHMS2102125-supplement-Table_1.xlsx]

## Sheet: Percentage_Pain_Improvement
Variables	Unstandardized Beta	SE	Standardized Beta	CI_95		P value	R^2
Age	0.00325322	0.00483264	0.0843542	-0.00657886	0.0130853	0.505523	0.0759259
Total Corrected Botulinum	-0.000442246	0.000846156	-0.0675168	-0.00217033	0.00128583	0.605054	0.0753518
Splenius capitis	-0.00129223	0.00176768	-0.0951833	-0.00492576	0.00234129	0.471296	0.126666
S cervicus	0.00910193	0.101149	0.0719571	-0.426109	0.444313	0.936499	0.00462406
SCM	0.000208825	0.00486029	0.00643186	-0.00992956	0.0103472	0.966155	0.133679
levator	-0.000711689	0.00389589	-0.0265619	-0.00875241	0.00732903	0.856586	0.0948219
trapezius	-0.00137111	0.00115221	-0.300111	-0.00381369	0.00107146	0.25141	0.081689
CPS
longissimus	0.00656145	0.0107184	0.377665	-0.0275493	0.0406722	0.583702	0.111764
scalene	0.0380937	0.0246068	0.40617	-0.0160654	0.0922528	0.149871	0.194566
semispinalis
TWSTRS	0.0127843	0.0184683	0.0940668	-0.0249331	0.0505016	0.494118	0.0674248
TWSTRS subscore TWSTRS	0.0511372	0.0738733	0.0940668	-0.0997323	0.202007	0.494118	0.0674248
TWSTRS subscore 1	0.359041	0.235748	0.193132	-0.122421	0.840503	0.138235	0.130574
TWSTRS subscore 2	-0.0368829	0.312852	-0.0158321	-0.675812	0.602046	0.906939	0.0599275
TWSTRS subscore 3a	-0.647726	0.404112	-0.205533	-1.47423	0.178776	0.119808	0.155687
TWSTRS subscore 3b	-0.443418	0.433819	-0.140114	-1.33206	0.44522	0.315471	0.0979399
TWSTRS subscore 4	0.0840539	0.191128	0.0594195	-0.306848	0.474955	0.663359	0.072484
TWSTRS subscore 5	0.791315	0.821121	0.132691	-0.885637	2.46827	0.3429	0.0695086
TWSTRS subscore B	0.0374633	0.12668	0.0406239	-0.221252	0.296179	0.769473	0.056653
TWSTRS subscore C	0.52841	0.361557	0.199588	-0.211057	1.26788	0.154634	0.110084
TWSTRS subscore D	0.730161	0.362517	0.247641	-0.010197	1.47052	0.0530374	0.178159
TWSTRS subscore E	-0.458071	0.356	-0.168069	-1.18617	0.270031	0.20837	0.118522
Gender	0.0237973	0.151749		-0.284939	0.332534	0.876342	0.0609015
Pain Distance	0.0026739	0.00124931	0.4568	6.78823e-05	0.00527993	0.0448385	0.186857

## Sheet: Numerical_Pain_Improvement
Supplementary Table 1. Univariate linear regression to evaluate factors predicting numerical pain improvement
Variables	Unstandardized Beta	SE	Standardized Beta	CI_95		P value	R^2
Age	-0.0050015	0.0316038	-0.0285659	-0.0692999	0.0592969	0.875219	0.0013121
Disease Duration	-0.0317949	0.0618005	-0.138022	-0.162806	0.0992164	0.613952	0.0222132
Total BoNT dose	0.000167042	0.00552775	0.00571279	-0.0111221	0.0114562	0.976093	0.00210336
Splenius capitis	0.00898242	0.0120948	0.148263	-0.0158788	0.0338437	0.464341	0.0235662
Splenius cervicus	-0.0940981	0.318463	-0.23609	-1.46433	1.27614	0.795483	0.0427431
Sternocleidomastoid	0.0195013	0.0318814	0.140287	-0.0470023	0.0860048	0.54764	0.0190902
Levator scapulae	0.00142565	0.0249186	0.0123688	-0.0500038	0.0528551	0.95485	0.00310163
Trapezius	-0.00493008	0.00994649	-0.133965	-0.0260157	0.0161555	0.626873	0.0155663
Longissimus	0.0142444	0.0497698	0.17699	-0.144145	0.172634	0.793347	0.0265948
Scalene	0.145008	0.100858	0.428184	-0.0769789	0.366994	0.178341	0.158359
TWSTRS total score	0.127961	0.114059	0.209009	-0.104978	0.3609	0.270809	0.0404069
TWSTRS subscore A1	2.75007	1.48032	0.328382	-0.27316	5.77329	0.073045	0.10447
TWSTRS subscore A2	1.07182	1.98559	0.102133	-2.98329	5.12694	0.593319	0.00984571
TWSTRS subscore A3a	-2.01634	2.65616	-0.143271	-7.4488	3.41611	0.453907	0.0216475
TWSTRS subscore A3b	-2.58167	2.72411	-0.182725	-8.16175	2.99842	0.351385	0.0334058
TWSTRS subscore A4	-1.10891	1.2179	-0.17554	-3.59979	1.38196	0.370057	0.0293306
TWSTRS subscore A5	3.4577	5.04142	0.128709	-6.83824	13.7536	0.498069	0.0157144
TWSTRS subscore B	0.624046	0.785486	0.150217	-0.98013	2.22822	0.433161	0.0212783
TWSTRS subscore C	1.76285	2.17498	0.152385	-2.68548	6.21119	0.424247	0.0223282
TWSTRS subscore D	3.53089	2.38096	0.265837	-1.33168	8.39347	0.148513	0.0688348
TWSTRS subscore E	-1.83281	2.40562	-0.146584	-6.75286	3.08725	0.452281	0.0199134
TWSTRS subscore F	0.511844	0.456234	0.209009	-0.41991	1.4436	0.270809	0.0404069
Gender	0.563509	0.968669		-1.40726	2.53428	0.564698	0.0113428
Pain Distance 2nd survey	0.011923	0.00930204	0.30047	-0.00748071	0.0313267	0.214587	0.0764767
